# Supplementary material for: Role of RPA Phosphorylation in the ATR-Dependent G2 Cell Cycle Checkpoint
Source: Genes (Basel). 2023 Dec 13;14(12):2205. doi: 10.3390/genes14122205 (PMC10742774; doi:10.3390/genes14122205)
Supplement: Supplementary file 1 [file genes-14-02205-s001.zip]

Archive with 1 entries (1 files):
- genes-2761219-supplementary.pdf
